# Supplementary material for: Effects of kinesio taping on lower limb biomechanical characteristics during dynamic postural control tasks in individuals with chronic ankle instability
Source: PLoS One. 2025 Jan 10;20(1):e0317357. doi: 10.1371/journal.pone.0317357 (PMC11723623; doi:10.1371/journal.pone.0317357)
Supplement: S1 Data — (XLSX) [file pone.0317357.s001.xlsx]

## Sheet: Anterioposterior COG 
				Anterioposterior COG displaceme						Average velocity of anterioposterior COG displacements
				NT	PT	KT				NT	PT	KT
		CAI	1	20.6622	8.4961	18.7771		CAI	1	1.89645	5.15267	3.84094
		CAI	1	20.5313	18.2088	18.0255		CAI	1	3.2987	3.92193	2.7516
		CAI	1	19.168	12.7317	19.8712		CAI	1	3.65329	4.31226	4.56401
		CAI	1	14.5847	17.1566	14.7111		CAI	1	4.72634	3.91536	4.46006
		CAI	1	19.3912	17.3687	17.2077		CAI	1	3.00497	3.15818	2.39958
		CAI	1	21.0214	15.822	22.0825		CAI	1	5.60549	6.37979	5.63397
		CAI	1	22.032	21.5505	22.1988		CAI	1	2.98277	3.9913	2.98708
		CAI	1	17.5079	20.2084	23.8839		CAI	1	2.56452	3.19196	3.21113
		CAI	1	17.7627	14.3585	15.1249		CAI	1	3.50635	3.65488	3.90219
		CAI	1	18.2741	18.7024	18.2159		CAI	1	5.19511	4.13441	5.50578
		CAI	1	15.8232	18.0604	11.4314		CAI	1	3.61453	2.91135	4.29948
		CAI	1	22.4946	22.826	19.9954		CAI	1	6.2281	4.73289	6.08907
		CAI	1	21.7172	19.6568	21.2429		CAI	1	7.16095	5.64083	6.44168
		CAI	1	18.6354	18.8243	18.1949		CAI	1	3.62006	3.40684	2.74117
		CAI	1	23.482	21.4858	16.281		CAI	1	2.93322	3.32371	4.14325
		Healthy	2	19.4696	20.5472	17.5685		Healthy	2	4.18051	3.55934	3.88254
		Healthy	2	19.4265	20.6544	20.2581		Healthy	2	4.05784	3.66538	3.47183
		Healthy	2	20.624	17.8653	12.752		Healthy	2	3.18455	4.00466	3.6864
		Healthy	2	14.819	16.3184	17.2546		Healthy	2	3.15942	3.27492	3.64021
		Healthy	2	19.0926	12.6014	16.9116		Healthy	2	3.50526	2.58357	3.53429
		Healthy	2	19.3759	12.3974	19.8426		Healthy	2	2.5275	3.55848	4.01672
		Healthy	2	17.3239	16.2314	17.9196		Healthy	2	2.24656	2.66522	3.61282
		Healthy	2	17.7133	16.6889	13.6194		Healthy	2	2.42044	3.44952	2.75418
		Healthy	2	16.488	8.996	17.2734		Healthy	2	2.40122	3.28774	3.00407
		Healthy	2	17.8481	19.6165	23.17		Healthy	2	1.83761	2.95743	2.17461
		Healthy	2	21.9675	13.5843	16.374		Healthy	2	2.43665	3.68892	3.0642
		Healthy	2	15.9858	18.3871	9.235		Healthy	2	4.01904	5.88796	3.643
		Healthy	2	20.9436	20.2338	19.2737		Healthy	2	4.34668	4.17203	5.20911
		Healthy	2	13.927	18.2578	16.899		Healthy	2	3.2372	3.58943	4.3
		Healthy	2	16.9025	15.1774	16.808		Healthy	2	3.00245	4.62449	4.12973

## Sheet: Mediolateral COG 
		Mediolateral COG displacement						Average velocity of mediolateral COG displacement
		NT	PT	KT				NT	PT	KT
CAI	1	9.2621	11.9177	10.4696		CAI	1	2.33696	2.972	1.76758
CAI	1	12.2773	12.1736	7.7262		CAI	1	1.39967	2.32543	1.83243
CAI	1	18.7138	17.177	12.0884		CAI	1	4.90341	3.86434	3.86649
CAI	1	17.1453	20.1559	16.9621		CAI	1	5.77468	5.41098	4.74939
CAI	1	16.5577	14.767	10.2924		CAI	1	1.78069	2.40505	2.18152
CAI	1	19.7865	14.61	12.2746		CAI	1	4.90938	4.43399	5.73522
CAI	1	8.3517	6.8151	8.1043		CAI	1	1.1217	1.23462	1.31626
CAI	1	8.6542	6.2193	9.004		CAI	1	1.14264	1.13387	1.39023
CAI	1	15.9219	17.4263	14.1211		CAI	1	3.93678	3.58566	3.83199
CAI	1	10.7574	11.7159	6.0465		CAI	1	2.79069	2.65066	2.7761
CAI	1	19.6454	18.1648	10.5294		CAI	1	6.51543	3.34219	3.05594
CAI	1	15.4583	13.8919	15.5152		CAI	1	4.23334	4.61525	4.12221
CAI	1	15.6354	16.3438	15.3479		CAI	1	5.59122	4.24514	4.30135
CAI	1	7.836	11.2996	7.2982		CAI	1	1.98042	2.06574	1.36635
CAI	1	14.1594	10.7547	12.8055		CAI	1	1.74819	1.52225	2.27826
Healthy	2	12.5978	12.0325	12.4976		Healthy	2	4.56313	2.19973	2.7619
Healthy	2	10.4537	12.6272	13.2692		Healthy	2	2.05377	2.38249	2.27407
Healthy	2	12.0295	12.5993	9.9115		Healthy	2	2.1443	2.44647	2.34755
Healthy	2	12.2454	11.826	12.9164		Healthy	2	2.37084	2.61348	2.72498
Healthy	2	11.6366	11.3098	10.9165		Healthy	2	3.23688	1.53042	3.11735
Healthy	2	12.2979	12.102	10.9475		Healthy	2	2.50722	2.22259	2.21609
Healthy	2	9.6629	13.0831	11.6545		Healthy	2	1.33743	5.01278	2.3497
Healthy	2	14.977	11.8729	12.1789		Healthy	2	2.17215	2.31215	2.46287
Healthy	2	14.6043	14.0209	15.1387		Healthy	2	2.35363	2.79579	2.63282
Healthy	2	15.75	14.9759	15.0028		Healthy	2	2.16932	2.48151	3.04008
Healthy	2	17.4045	15.915	14.3223		Healthy	2	3.12188	2.67254	2.86894
Healthy	2	13.1333	9.4446	7.0819		Healthy	2	4.87067	4.78674	2.36489
Healthy	2	16.1936	17.8702	12.0164		Healthy	2	3.47875	3.5598	3.24768
Healthy	2	14.3725	15.3865	11.337		Healthy	2	2.54832	3.96559	2.88473
Healthy	2	12.1332	12.6782	9.9905		Healthy	2	4.00237	3.46873	3.92887

## Sheet: Anterioposterior COP
		Anterioposterior COP displacement						Average velocity of anterioposterior COP displacements
		NT	PT	KT				NT	PT	KT
CAI	1	3.9773	3.9042	3.8038		CAI	1	0.964576	1.07387	1.00683
CAI	1	5.0806	5.3087	5.041		CAI	1	0.920399	0.932034	0.903134
CAI	1	3.4584	3.4686	3.6067		CAI	1	0.992367	1.55537	1.03857
CAI	1	3.8076	3.2082	3.6201		CAI	1	1.04893	0.861262	0.981191
CAI	1	4.2172	3.0562	4.885		CAI	1	0.129619	1.49775	0.980105
CAI	1	5.0357	4.21	3.3001		CAI	1	1.51906	1.27769	0.956551
CAI	1	5.1147	4.5884	4.0592		CAI	1	0.707917	0.650072	0.639748
CAI	1	3.3764	3.8534	3.2117		CAI	1	0.855381	0.702534	0.515936
CAI	1	5.7383	5.602	5.3073		CAI	1	0.80293	0.741152	0.595981
CAI	1	3.5263	3.9623	3.7569		CAI	1	0.979528	0.896448	0.969523
CAI	1	3.9773	3.8739	2.7316		CAI	1	1.33511	1.31277	1.39235
CAI	1	2.9094	2.6812	2.2612		CAI	1	0.793834	0.890764	1.31363
CAI	1	5.4531	5.019	5.755		CAI	1	1.25796	1.30364	1.18322
CAI	1	3.7723	3.6761	3.99		CAI	1	0.725442	0.892322	1.0578
CAI	1	5.552	5.1607	5.0916		CAI	1	0.849147	0.888917	0.848833
Healthy	2	3.4216	3.0642	3.8255		Healthy	2	1.10307	0.925814	0.806641
Healthy	2	3.8909	2.5355	3.4904		Healthy	2	0.96442	0.855755	0.940943
Healthy	2	4.9269	4.9591	4.675		Healthy	2	0.699982	0.686233	0.486364
Healthy	2	3.4469	3.6414	3.3486		Healthy	2	0.767357	0.804729	0.706456
Healthy	2	2.4652	3.0447	2.6829		Healthy	2	0.68573	0.647321	0.669676
Healthy	2	3.3198	3.2004	3.8578		Healthy	2	1.16768	1.15878	1.17809
Healthy	2	4.4966	3.4723	2.6733		Healthy	2	0.722367	0.788046	0.754058
Healthy	2	3.8499	3.0273	3.7383		Healthy	2	1.35584	1.37903	1.35598
Healthy	2	4.4853	4.9457	4.6256		Healthy	2	0.961692	0.98678	0.970445
Healthy	2	3.5873	4.9458	4.0083		Healthy	2	1.16171	1.16538	0.812219
Healthy	2	3.6302	3.0207	2.6911		Healthy	2	0.930529	0.907254	0.996526
Healthy	2	3.0281	3.9153	3.495		Healthy	2	1.48046	0.810424	0.73787
Healthy	2	2.6113	2.029	3.8083		Healthy	2	1.07758	1.06201	0.699541
Healthy	2	3.0545	3.1886	3.253		Healthy	2	0.896188	0.821804	0.953003
Healthy	2	4.6741	4.8495	4.4842		Healthy	2	0.726825	0.705321	0.856069

## Sheet: Mediolateral COP
		Mediolateral COP displacement						Average velocity of mediolateral COP displacement
		NT	PT	KT				NT	PT	KT
CAI	1	8.9689	8.144	8.2512		CAI	1	2.77905	2.00199	1.95634
CAI	1	10.1266	10.1905	8.06		CAI	1	1.94661	1.83453	1.93522
CAI	1	12.7195	13.7231	10.5691		CAI	1	3.08731	3.64978	3.01014
CAI	1	14.3465	8.6613	10.2336		CAI	1	3.93592	3.9522	1.94283
CAI	1	7.9866	7.8371	5.783		CAI	1	1.765	1.38176	1.35722
CAI	1	15.72	13.6024	10.9989		CAI	1	4.12819	4.74208	3.05765
CAI	1	9.3466	7.4809	7.8811		CAI	1	1.35524	1.29365	1.2421
CAI	1	8.415	5.5594	8.513		CAI	1	1.01356	1.06789	0.80755
CAI	1	9.31	9.2292	9.5238		CAI	1	2.72206	3.2275	3.25483
CAI	1	6.9055	10.729	6.5879		CAI	1	2.42738	1.91819	1.4743
CAI	1	13.5017	13.4145	10.9991		CAI	1	2.46817	3.81242	2.23103
CAI	1	12.1116	10.5799	10.712		CAI	1	3.51492	3.30467	2.85653
CAI	1	12.614	10.9146	10.2539		CAI	1	2.83496	4.59526	0.964619
CAI	1	7.4083	8.7018	7.8089		CAI	1	1.59082	1.42467	2.06162
CAI	1	7.6362	10.1967	5.2454		CAI	1	1.44327	1.04248	1.32669
Healthy	2	9.7629	10.4614	8.0977		Healthy	2	1.98635	1.9125	1.78955
Healthy	2	10.8953	10.851	9.2733		Healthy	2	2.14053	2.04736	1.58925
Healthy	2	9.9295	8.5896	8.9465		Healthy	2	1.76996	0.69701	0.626636
Healthy	2	7.7407	6.4374	6.8945		Healthy	2	2.07952	2.5276	2.29842
Healthy	2	8.4367	5.354	8.6813		Healthy	2	2.34679	1.13045	1.81427
Healthy	2	9.0127	6.8326	6.254		Healthy	2	1.83745	1.25484	1.46842
Healthy	2	9.5497	9.605	10.2207		Healthy	2	1.87539	2.40077	1.66546
Healthy	2	10.362	8.5449	5.9123		Healthy	2	2.22799	3.22199	2.40896
Healthy	2	6.5365	6.056	6.207		Healthy	2	2.72039	2.60339	2.99252
Healthy	2	8.5812	11.922	10.51		Healthy	2	1.64695	1.97548	2.12969
Healthy	2	8.2057	8.2822	8.082		Healthy	2	2.36874	2.39835	2.09087
Healthy	2	9.3043	8.1454	8.8356		Healthy	2	2.47089	3.00015	2.69649
Healthy	2	7.1945	9.7318	9.3235		Healthy	2	2.61966	2.53622	3.06041
Healthy	2	9.1838	7.4831	6.7413		Healthy	2	2.98294	2.95956	2.98761
Healthy	2	5.9396	10.2092	5.1396		Healthy	2	2.36411	2.79321	2.2827

## Sheet: Peak hip angles
		X						Y
		NT	PT	KT				NT	PT	KT
CAI	1	37.5574	32.7002	37.3249		CAI	1	14.015	18.8105	13.5594
CAI	1	45.8653	47.5314	47.0153		CAI	1	14.0404	11.2657	9.94079
CAI	1	22.3411	25.2257	28.6239		CAI	1	0.609692	13.9515	20.7047
CAI	1	27.6381	27.0861	32.7716		CAI	1	9.95176	6.26003	10.1028
CAI	1	27.72	27.9924	32.1428		CAI	1	5.66933	10.0855	10.9395
CAI	1	46.7579	43.6707	42.742		CAI	1	12.0319	10.7978	9.44304
CAI	1	39.733	36.5269	39.996		CAI	1	15.9706	18.9729	17.38
CAI	1	37.6193	37.2314	36.5038		CAI	1	6.6682	3.72383	7.57349
CAI	1	23.4595	25.9433	32.7969		CAI	1	7.36326	8.9678	13.694
CAI	1	21.8228	27.784	23.6587		CAI	1	4.22628	2.47845	7.04487
CAI	1	35.5079	35.7445	34.0138		CAI	1	6.63185	6.83736	7.21802
CAI	1	26.2648	25.071	23.5028		CAI	1	18.5317	20.477	18.275
CAI	1	20.7392	23.7925	23.9944		CAI	1	6.14529	11.7033	11.1734
CAI	1	46.331	46.4112	45.9387		CAI	1	8.65626	12.9613	8.76481
CAI	1	45.1803	41.7682	43.8753		CAI	1	4.41534	3.987	8.01617
Healthy	2	24.6037	24.5061	20.6985		Healthy	2	11.8654	12.5139	10.1116
Healthy	2	24.6408	31.0178	38.5056		Healthy	2	11.5947	13.0268	12.4343
Healthy	2	26.1916	25.12	28.7705		Healthy	2	14.0297	-5.55458	12.1944
Healthy	2	22.4347	29.1023	24.4451		Healthy	2	3.95378	1.46302	5.90428
Healthy	2	22.2732	20.7371	26.7267		Healthy	2	0.450508	7.33682	4.27525
Healthy	2	31.3375	32.7427	33.2889		Healthy	2	-0.195372	7.67765	9.61401
Healthy	2	23.2034	28.7842	29.6409		Healthy	2	22.5499	12.8646	13.0546
Healthy	2	22.4603	24.5102	23.3536		Healthy	2	20.3806	14.7752	17.8219
Healthy	2	31.8875	31.4504	35.1666		Healthy	2	14.232	16.9647	18.5964
Healthy	2	31.395	38.0991	28.4701		Healthy	2	4.13645	3.23139	-3.25706
Healthy	2	44.3129	40.3386	42.5757		Healthy	2	1.67813	6.86756	4.44822
Healthy	2	37.7277	34.9754	36.7669		Healthy	2	5.8261	0.124039	-2.47454
Healthy	2	43.3006	44.0476	43.2038		Healthy	2	7.78547	8.48123	6.69078
Healthy	2	39.0349	36.9144	33.0635		Healthy	2	13.3988	13.6286	9.35013
Healthy	2	32.6239	38.2881	39.819		Healthy	2	16.486	15.264	10.3375

## Sheet: Peak knee angles
		X						Y
		NT	PT	KT				NT	PT	KT
CAI	1	-52.3971	-74.5894	-81.5326		CAI	1	-7.36998	-8.45195	-4.84377
CAI	1	-59.3174	-58.9839	-59.2172		CAI	1	2.37386	2.49902	1.90834
CAI	1	-82.4142	-78.2613	-85.6761		CAI	1	-7.35687	-3.49827	-2.90803
CAI	1	-75.032	-62.949	-73.5318		CAI	1	-4.15866	-3.56841	-4.40602
CAI	1	-65.4083	-69.8277	-69.6079		CAI	1	1.20854	-0.71	0.152781
CAI	1	-80.8593	-77.2365	-82.1371		CAI	1	-3.46771	0.67925	0.668539
CAI	1	-90.699	-98.0481	-98.1988		CAI	1	-0.360671	0.172439	-0.04403
CAI	1	-90.7978	-82.1583	-92.3391		CAI	1	-12.2616	-4.0939	-10.3968
CAI	1	-65.3303	-78.8588	-82.7567		CAI	1	-3.18062	-2.96711	-3.38375
CAI	1	-60.5403	-70.6147	-75.4181		CAI	1	-2.43269	-1.87526	-0.157819
CAI	1	-62.7973	-74.4808	-67.7819		CAI	1	3.18628	1.1693	1.93942
CAI	1	-61.4534	-61.3654	-66.0686		CAI	1	-5.82221	-6.94941	-4.91786
CAI	1	-61.9431	-65.7633	-68.6319		CAI	1	0.3785	-0.177425	-0.678135
CAI	1	-70.9705	-67.7249	-74.758		CAI	1	-2.31449	-2.88107	-2.46276
CAI	1	-58.2971	-58.4188	-62.9207		CAI	1	-9.01212	-7.68498	-5.91518
Healthy	2	-70.3703	-76.5739	-70.2094		Healthy	2	-4.3869	-4.23942	-4.63405
Healthy	2	-82.6827	-83.431	-84.0524		Healthy	2	-5.13609	-4.19699	-5.37325
Healthy	2	-83.2634	-82.43	-87.4458		Healthy	2	-4.61652	-4.53359	-6.52227
Healthy	2	-84.5987	-84.4146	-84.7617		Healthy	2	-7.63603	-9.77509	-8.48883
Healthy	2	-60.7841	-62.3499	-63.8713		Healthy	2	-1.70654	-1.28242	-1.33747
Healthy	2	-88.4384	-92.5393	-100.917		Healthy	2	-1.55716	-2.89157	-2.47546
Healthy	2	-79.8957	-80.9237	-70.9415		Healthy	2	-9.09914	-8.97627	-8.2131
Healthy	2	-83.9149	-82.1971	-78.9626		Healthy	2	-3.04834	-8.43834	-8.14207
Healthy	2	-89.9929	-85.1429	-91.9175		Healthy	2	-1.17743	-1.5313	-3.17013
Healthy	2	-96.7048	-94.2827	-105.646		Healthy	2	-4.57363	-3.92658	-4.28307
Healthy	2	-80.6279	-81.1446	-82.2108		Healthy	2	-4.94609	-4.18253	-5.03334
Healthy	2	-78.6296	-74.0277	-73.1104		Healthy	2	-4.20442	-3.69686	-3.73619
Healthy	2	-98.0019	-98.0269	-96.6109		Healthy	2	-10.0964	-9.99943	-6.37619
Healthy	2	-98.2142	-101.2	-102.144		Healthy	2	-1.58648	-7.16174	-1.27992
Healthy	2	-91.9401	-92.4232	-91.243		Healthy	2	-0.926641	-1.32753	-1.5826

## Sheet: Peak ankle angles
		X						Y
		NT	PT	KT				NT	PT	KT
CAI	1	15.9101	17.0909	19.2276		CAI	1	-9.24081	-12.0022	-14.5309
CAI	1	7.93857	13.1529	14.6606		CAI	1	-3.62832	-4.70072	-8.59002
CAI	1	17.9232	10.4794	19.4756		CAI	1	-6.14575	-6.77098	-5.20665
CAI	1	10.9039	20.35	21.1584		CAI	1	-10.6025	-10.3008	-10.0491
CAI	1	16.8143	21.5429	21.5706		CAI	1	-11.5184	-11.5724	-11.0796
CAI	1	8.30302	13.4135	19.2265		CAI	1	-7.67007	-4.92752	-4.09219
CAI	1	12.3982	15.1019	16.3755		CAI	1	-4.38981	-4.89988	-5.66437
CAI	1	14.9321	13.2611	15.9499		CAI	1	-4.5825	-9.21735	-3.57633
CAI	1	20.0132	22.0929	22.467		CAI	1	-5.46978	-6.30451	-8.69512
CAI	1	18.6209	12.3866	16.18		CAI	1	-4.76194	-5.7009	-6.99352
CAI	1	8.77525	7.55364	12.8281		CAI	1	-2.76703	-14.8102	-12.5037
CAI	1	10.8287	15.4792	15.8222		CAI	1	-7.52654	-9.52159	-11.3271
CAI	1	7.71123	14.1048	14.3618		CAI	1	4.94184	5.67163	6.49798
CAI	1	13.5555	6.67022	16.7177		CAI	1	-4.99518	-4.60435	-7.4745
CAI	1	8.66086	6.26311	8.07409		CAI	1	-5.14218	-6.41917	-11.3248
Healthy	2	8.172	8.52911	9.12595		Healthy	2	-4.91474	-4.59477	-5.53246
Healthy	2	24.5127	24.7264	20.8233		Healthy	2	-10.843	-10.1425	-10.0326
Healthy	2	19.7127	22.74	23.7159		Healthy	2	-3.13453	-3.87452	-4.4596
Healthy	2	19.1735	20.9818	20.9232		Healthy	2	-8.86877	-7.68169	-9.74609
Healthy	2	16.363	17.1355	15.2108		Healthy	2	-5.56317	-5.89752	-6.31803
Healthy	2	17.4114	18.7221	17.6628		Healthy	2	-3.47149	-4.80736	-4.43058
Healthy	2	12.3538	13.2233	19.1988		Healthy	2	-3.84753	-2.12789	-2.0144
Healthy	2	20.0393	20.5911	20.6802		Healthy	2	-3.3728	-3.31886	-5.88396
Healthy	2	11.5141	10.2591	17.663		Healthy	2	-6.69519	-6.04749	-7.65049
Healthy	2	12.1708	12.1311	15.891		Healthy	2	-5.15915	-7.91485	-5.9387
Healthy	2	9.18196	9.89433	9.92838		Healthy	2	-8.14593	-6.595	-9.57061
Healthy	2	9.07195	8.34917	9.49372		Healthy	2	-10.1247	-9.01639	-8.98404
Healthy	2	14.4581	12.3937	12.8393		Healthy	2	-9.33403	-8.69036	-10.7461
Healthy	2	11.6138	12.4928	12.0388		Healthy	2	-11.4544	-10.3033	-12.901
Healthy	2	28.3115	27.4782	27.217		Healthy	2	-9.78985	-11.7599	-12.0752

## Sheet: Peak hip moments
		X						Y
		NT	PT	KT				NT	PT	KT
CAI	1	1.73854	1.70148	1.6707		CAI	1	0.251018	0.186503	0.172525
CAI	1	1.478	1.05393	1.41171		CAI	1	0.238679	0.219209	0.369574
CAI	1	0.954259	1.43011	1.19705		CAI	1	0.43014	0.18981	0.169451
CAI	1	0.650731	0.72839	0.69003		CAI	1	0.0462207	0.0539481	0.089164
CAI	1	0.721413	0.98262	0.850205		CAI	1	0.188015	0.33059	0.134429
CAI	1	1.43146	1.14898	1.54772		CAI	1	0.187221	0.320178	0.155085
CAI	1	1.52938	1.15735	1.23945		CAI	1	0.19818	0.197328	0.138112
CAI	1	0.764022	0.6638	0.719142		CAI	1	0.365409	0.255086	0.219121
CAI	1	1.18394	1.54785	1.02764		CAI	1	0.445204	0.312842	0.356434
CAI	1	0.766923	0.7748	0.72868		CAI	1	0.240837	0.0473194	0.18499
CAI	1	1.53434	1.12564	1.42266		CAI	1	0.23866	0.505171	0.182194
CAI	1	1.8071	1.17437	1.02889		CAI	1	0.20381	0.558525	0.172323
CAI	1	1.46979	1.45215	1.46575		CAI	1	0.0336626	0.0759512	0.0487051
CAI	1	0.88871	0.817755	0.806385		CAI	1	0.232165	0.418278	0.208899
CAI	1	0.278012	1.25297	1.44869		CAI	1	0.0586325	0.0354907	0.085445
Healthy	2	0.271568	0.624358	1.20047		Healthy	2	0.180441	0.293629	0.142582
Healthy	2	1.2009	0.893845	1.15228		Healthy	2	0.141952	0.153347	0.334713
Healthy	2	0.899091	1.5603	0.689185		Healthy	2	0.196551	0.0755791	0.17768
Healthy	2	0.692152	0.793635	0.594249		Healthy	2	0.0793625	0.21543	0.270606
Healthy	2	1.06971	1.69899	1.67278		Healthy	2	0.48532	0.273797	0.144319
Healthy	2	0.942554	0.94882	0.944927		Healthy	2	0.287592	0.0657595	0.204731
Healthy	2	1.58933	1.4606	1.40788		Healthy	2	0.415337	0.232631	0.123685
Healthy	2	1.06994	1.29829	1.35025		Healthy	2	0.229006	0.29403	0.151498
Healthy	2	1.28287	1.77902	1.46222		Healthy	2	0.309386	0.224646	0.261918
Healthy	2	0.738052	1.09865	0.85132		Healthy	2	0.141049	0.244313	0.427008
Healthy	2	1.38228	1.39719	1.3832		Healthy	2	0.0857777	0.174666	0.150275
Healthy	2	0.723476	1.14888	0.932545		Healthy	2	0.208395	0.135859	0.310623
Healthy	2	0.491892	0.592702	1.93926		Healthy	2	0.487451	0.283444	0.310111
Healthy	2	0.508781	0.511699	0.520231		Healthy	2	0.17979	0.285146	0.407147
Healthy	2	0.598045	0.611281	0.600214		Healthy	2	0.21652	0.482784	0.435825

## Sheet: Peak knee moments
		X						Y
		NT	PT	KT				NT	PT	KT
CAI	1	-1.72149	-1.96124	-1.12498		CAI	1	-0.521384	-0.290312	-0.142512
CAI	1	-0.842324	-0.792118	-0.784004		CAI	1	-0.135483	-0.114897	-0.080452
CAI	1	-1.29602	-1.23789	-1.21659		CAI	1	-0.411092	-0.123236	-0.073735
CAI	1	-1.35764	-0.978873	-1.27454		CAI	1	-0.508206	-0.322926	-0.570358
CAI	1	-1.16074	-1.59044	-1.15109		CAI	1	-0.034163	-0.496532	-0.073483
CAI	1	-1.3703	-1.52267	-1.31068		CAI	1	-0.243965	-0.46014	-0.130166
CAI	1	-1.07452	-1.00786	-1.36514		CAI	1	-0.067186	-0.118908	-0.036038
CAI	1	-1.04949	-0.836688	-1.49119		CAI	1	-0.839316	-0.532165	-0.828552
CAI	1	-1.39838	-1.37483	-1.4711		CAI	1	-0.4515	-0.134747	-0.811068
CAI	1	-1.74942	-1.09223	-1.31397		CAI	1	-0.421429	-0.499883	-0.752183
CAI	1	-1.14615	-1.35206	-1.41134		CAI	1	-0.421429	-0.314145	0.100323
CAI	1	-0.965977	-1.0077	-0.722804		CAI	1	-0.421429	-0.410058	-0.247685
CAI	1	-0.83769	-0.838451	-0.879906		CAI	1	-0.421429	-0.349433	-0.313218
CAI	1	-1.0058	-0.881726	-1.08602		CAI	1	-0.421429	-0.647343	-0.311494
CAI	1	-1.05955	-0.721617	-0.778507		CAI	1	-0.421429	-0.397497	-0.339142
Healthy	2	-1.22791	-1.40122	-1.23684		Healthy	2	-0.421429	-0.242277	-0.13237
Healthy	2	-0.908528	-0.762421	-1.77945		Healthy	2	-0.421429	-0.128857	-0.621191
Healthy	2	-1.05192	-0.232826	-0.940089		Healthy	2	-0.421429	-0.182736	-0.264911
Healthy	2	-1.88924	-1.37489	-1.12896		Healthy	2	-0.421429	-0.66384	-0.480544
Healthy	2	-1.6381	-1.57847	-1.22359		Healthy	2	-0.421429	-0.607633	-0.540566
Healthy	2	-1.00163	-1.10704	-1.45442		Healthy	2	-0.421429	-0.615441	-0.554455
Healthy	2	-1.44355	-2.193	-0.960232		Healthy	2	-0.421429	-0.138517	-0.086008
Healthy	2	-0.825786	-1.54759	-0.923374		Healthy	2	-0.421429	-0.850061	0.059742
Healthy	2	-1.45233	-2.22602	-1.86665		Healthy	2	-0.421429	-0.38807	-1.17889
Healthy	2	-0.674284	-2.1055	-1.04663		Healthy	2	-0.421429	-0.36308	-0.532172
Healthy	2	-0.950397	-2.0957	-1.34502		Healthy	2	-0.421429	-0.26478	-0.770522
Healthy	2	-1.14906	-1.11205	-1.51217		Healthy	2	-0.421429	-0.438778	-0.352372
Healthy	2	-1.29057	-0.931275	-1.18931		Healthy	2	-0.421429	-0.624648	-0.606129
Healthy	2	-1.40871	-1.77744	-1.0052		Healthy	2	-0.421429	-1.00888	-0.399022
Healthy	2	-1.21749	-2.2997	-1.11281		Healthy	2	-0.421429	-0.295247	-0.434167

## Sheet: Peak ankle moments
		X						Y
		NT	PT	KT				NT	PT	KT
CAI	1	1.20198	1.22512	1.21697		CAI	1	-0.299495	-0.215073	-0.275981
CAI	1	1.02651	1.04698	1.06616		CAI	1	-0.286194	-0.278375	-0.339096
CAI	1	1.09317	1.21517	1.13623		CAI	1	-0.170627	-0.096141	-0.315911
CAI	1	1.17734	1.09436	1.04997		CAI	1	-0.02728	-0.013946	-0.0226
CAI	1	0.889166	1.04135	1.06327		CAI	1	-0.17273	-0.244482	-0.220717
CAI	1	1.20542	1.13013	1.32063		CAI	1	-0.371349	-0.319077	-0.329501
CAI	1	0.86077	0.850844	0.965983		CAI	1	-0.298514	-0.299193	-0.391888
CAI	1	0.914852	0.668537	0.907562		CAI	1	-0.053874	-0.034182	-0.100403
CAI	1	1.16906	1.21059	1.18006		CAI	1	-0.109823	-0.195	-0.174414
CAI	1	0.88944	0.949669	0.841247		CAI	1	-0.025562	-0.02917	0.025002
CAI	1	1.21849	1.18239	1.22006		CAI	1	-0.151591	-0.217455	-0.198529
CAI	1	0.852245	1.24007	1.15416		CAI	1	-0.16216	-0.162571	-0.223846
CAI	1	1.08982	1.01187	1.10055		CAI	1	-0.006319	-0.018767	-0.033817
CAI	1	1.25754	1.07386	1.08214		CAI	1	-0.25372	-0.233352	-0.343354
CAI	1	1.10189	1.10869	0.998521		CAI	1	-0.011171	-0.047945	0.022174
Healthy	2	0.570226	0.640373	0.867497		Healthy	2	-0.46184	-0.312988	-0.298215
Healthy	2	1.06956	0.775959	0.680624		Healthy	2	-0.338187	-0.282024	-0.322754
Healthy	2	0.897361	0.8243	0.892819		Healthy	2	-0.324474	-0.14256	-0.156749
Healthy	2	0.84405	0.889954	0.83168		Healthy	2	-0.082736	-0.131472	-0.2556
Healthy	2	0.913233	0.849257	0.900832		Healthy	2	-0.168	-0.123202	-0.15477
Healthy	2	0.783013	0.854498	0.830749		Healthy	2	-0.065741	-0.023206	-0.072773
Healthy	2	1.07741	1.28202	1.07121		Healthy	2	-0.31165	-0.262008	-0.292894
Healthy	2	1.15155	1.13535	1.13404		Healthy	2	-0.256238	-0.316572	-0.296227
Healthy	2	1.24572	1.22234	1.25641		Healthy	2	-0.318041	-0.177343	-0.327577
Healthy	2	1.11157	1.04729	1.08109		Healthy	2	-0.186525	-0.2339	-0.27161
Healthy	2	1.15001	1.243	1.0921		Healthy	2	-0.2434	-0.238	-0.2429
Healthy	2	1.10448	1.09111	1.05048		Healthy	2	-0.1749	-0.3241	-0.43924
Healthy	2	1.43776	0.984679	1.13046		Healthy	2	-0.15405	-0.24097	-0.11594
Healthy	2	1.0026	1.19272	1.1788		Healthy	2	-0.24868	-0.323628	-0.251018
Healthy	2	1.32472	1.02396	1.23567		Healthy	2	-0.188041	-0.329213	-0.295512

[truncated: 1 more sheets: Y-balance anterior reach ]
